# Supplementary material for: Sinocorophium hangangense sp. n. (Crustacea, Amphipoda, Corophiidae), a new species from Korea, with a key to the genus Sinocorophium
Source: Zookeys. 2012 Apr 6;(181):53–65. doi: 10.3897/zookeys.181.3043 (PMC3332021; doi:10.3897/zookeys.181.3043)
Supplement: XML Treatment for Sinocorophium [file zookeys.181.3043-treatment1.xml]

<!DOCTYPE tp:taxon-treatment
  PUBLIC "-//TaxonX//DTD Taxonomic Treatment Publishing DTD v0 20100105//EN" "tax-treatment-NSO.dtd">
<tp:taxon-treatment xmlns:tp="http://www.plazi.org/taxpub"><tp:treatment-meta><mixed-citation publication-type="journal"><person-group><name><surname>Kim</surname><given-names>Young-Hyo</given-names></name></person-group><article-title>
                    <italic>Sinocorophium hangangense</italic> sp. n. (Crustacea, Amphipoda, Corophiidae), a new species from Korea, with a key to the genus 
                    <italic>Sinocorophium</italic></article-title><source>Zookeys</source><day>6</day><month>4</month><year>2012</year><volume>2012</volume><issue>181</issue><fpage>53</fpage><lpage>65</lpage><pub-id pub-id-type="doi">10.3897/zookeys.181.3043</pub-id></mixed-citation></tp:treatment-meta><tp:nomenclature><label>Genus</label><tp:taxon-name>
                        <tp:taxon-name-part taxon-name-part-type="genus">Sinocorophium</tp:taxon-name-part>
                    <object-id xmlns:xlink="http://www.w3.org/1999/xlink" xlink:type="simple">http://species-id.net/wiki/Sinocorophium</object-id>
								</tp:taxon-name><tp:taxon-authority>Bousfield &amp; Hoover, 1997</tp:taxon-authority></tp:nomenclature><tp:treatment-sec sec-type="Type species"><title>Type species.</title><p><italic><tp:taxon-name>Corophium sinensis</tp:taxon-name></italic> Zhang, 1974</p></tp:treatment-sec><tp:treatment-sec sec-type="Diagnosis"><title>Diagnosis.</title><p>Body cylindrical. Rostrum vestigial to distinct. Antenna 2 strongly pediform, gland cone of peduncular article 2 large, prominent, peduncular article 4 with ventrodistal tooth. Maxilliped, palp article 2 elongate. Gnathopod 1, palm of propodus distinct and transverse, dactylus rather short. Pereopods 3–4, carpus not shortened, slightly shorter than merus. Pleonal epimeron 3 subquadrate or weakly pointed posteroventrally. Urosomites separate. Uropod 1 laterally inserted. Uropod 3 uniramous, ramus linear to subovate. Telson short and subtriangular.</p></tp:treatment-sec><tp:treatment-sec sec-type="Species composition"><title>Species composition.</title><p><italic><tp:taxon-name>Sinocorophium alienense</tp:taxon-name></italic> (Chapman, 1988), <italic><tp:taxon-name>Sinocorophium hangangense</tp:taxon-name></italic> sp. n., <italic><tp:taxon-name>Sinocorophiumheteroceratum</tp:taxon-name></italic> (Yu, 1938), <italic><tp:taxon-name>Sinocorophium homoceratum</tp:taxon-name></italic> (Yu, 1938), <italic><tp:taxon-name>Sinocorophium intermedium</tp:taxon-name></italic> (Dang, 1965), <italic><tp:taxon-name>Sinocorophium japonicum</tp:taxon-name></italic> (Hirayama, 1984), <italic><tp:taxon-name>Sinocorophium lamellatum</tp:taxon-name></italic> (Hirayama, 1984), <italic><tp:taxon-name>Sinocorophium minutum</tp:taxon-name></italic> (Dang, 1965), <italic><tp:taxon-name>Sinocorophium monospinum</tp:taxon-name></italic> (Shen, 1955), <italic><tp:taxon-name>Sinocorophium sinense</tp:taxon-name></italic> (Zhang, 1974), and <italic><tp:taxon-name>Sinocorophium triangulopedarum</tp:taxon-name></italic> (Hirayama, 1990).</p></tp:treatment-sec></tp:taxon-treatment>
