# Supplementary material for: Sinocorophium hangangense sp. n. (Crustacea, Amphipoda, Corophiidae), a new species from Korea, with a key to the genus Sinocorophium
Source: Zookeys. 2012 Apr 6;(181):53–65. doi: 10.3897/zookeys.181.3043 (PMC3332021; doi:10.3897/zookeys.181.3043)
Supplement: XML Treatment for Sinocorophium hangangense [file zookeys.181.3043-treatment2.xml]

<!DOCTYPE tp:taxon-treatment
  PUBLIC "-//TaxonX//DTD Taxonomic Treatment Publishing DTD v0 20100105//EN" "tax-treatment-NSO.dtd">
<tp:taxon-treatment xmlns:tp="http://www.plazi.org/taxpub"><tp:treatment-meta><mixed-citation publication-type="journal"><person-group><name><surname>Kim</surname><given-names>Young-Hyo</given-names></name></person-group><article-title>
                    <italic>Sinocorophium hangangense</italic> sp. n. (Crustacea, Amphipoda, Corophiidae), a new species from Korea, with a key to the genus 
                    <italic>Sinocorophium</italic></article-title><source>Zookeys</source><day>6</day><month>4</month><year>2012</year><volume>2012</volume><issue>181</issue><fpage>53</fpage><lpage>65</lpage><pub-id pub-id-type="doi">10.3897/zookeys.181.3043</pub-id></mixed-citation></tp:treatment-meta><tp:nomenclature><tp:taxon-name>
                        <tp:taxon-name-part taxon-name-part-type="genus">Sinocorophium</tp:taxon-name-part>
                        <tp:taxon-name-part taxon-name-part-type="species">hangangense</tp:taxon-name-part>
                    <object-id xmlns:xlink="http://www.w3.org/1999/xlink" xlink:type="simple">urn:lsid:zoobank.org:act:F79F7494-083C-4E1E-96C7-324B1F712E43</object-id>
								<object-id xmlns:xlink="http://www.w3.org/1999/xlink" xlink:type="simple">http://species-id.net/wiki/Sinocorophium_hangangense</object-id>
								</tp:taxon-name><tp:taxon-status xmlns:xlink="http://www.w3.org/1999/xlink" xlink:type="simple">sp. n.</tp:taxon-status><xref ref-type="fig" rid="F2">Figs 2</xref><xref ref-type="fig" rid="F3"/><xref ref-type="fig" rid="F4"/><xref ref-type="fig" rid="F5">5</xref></tp:nomenclature><tp:treatment-sec sec-type="Korean name"><title>Korean name:</title><p>Han-gang-baem-yeop-sae-u, new</p></tp:treatment-sec><tp:treatment-sec sec-type="Material examined"><title>Material examined.</title><p>Holotype, adult male, 12.2 mm, NIBRIV0000245089, Gongreung stream, Songchon-ri, Gyoha-eup, Paju-si, Gyeonggi-do, Korea, <named-content xmlns:xlink="http://www.w3.org/1999/xlink" content-type="dwc:verbatimCoordinates" xlink:type="simple">37°45'10'N, 126°42'20'E</named-content>, C.M. Lee and Y.H. Kim, 2 November 2002. Paratype, adult female, 11.0 mm, NIBRIV0000245090, same station data; one male, 11.5 mm and one female, 10.5 mm, CMNC 2012-0002, same station data; three females, 8.7–10.2 mm, DKU 201203, same station data.</p></tp:treatment-sec><tp:treatment-sec sec-type="Additional material examined"><title>Additional material examined.</title><p>2 males, same locality as holotype, C.M. Lee, 30 September 2006; 2 males, 3 females, same locality as holotype, C.M. Lee, 4 November 2006; 5 males, 4 females, same locality as holotype, C.M. Lee, 3 May 2008.</p></tp:treatment-sec><tp:treatment-sec sec-type="Coloration in alcohol"><title>Coloration in alcohol.</title><p>Body yellowish grey; antennae to urosomites with light brownish reticulate pattern dorsally, especially pereonites with 2 longitudinal rows of light brown lines dorsally (<xref ref-type="fig" rid="F2">Fig. 2</xref>).</p><fig id="F2" position="float" orientation="portrait"><label>Figure 2.</label><caption><p><italic><tp:taxon-name>Sinocorophium hangangense</tp:taxon-name></italic> sp. n., male, 11.5 mm, Gongreung stream, Songchon-ri, Gyoha-eup, Paju-si, Korea. <bold>A</bold> lateral view <bold>B</bold> dorsal view; female, 8.5 mm, Gongreung stream, Songchon-ri, Gyoha-eup, Paju-si, Korea. <bold>C</bold> lateral view <bold>D</bold> dorsal view.</p></caption><graphic xmlns:xlink="http://www.w3.org/1999/xlink" xlink:href="ZooKeys-181-053-g002.jpg" position="float" orientation="portrait" xlink:type="simple"/></fig></tp:treatment-sec><tp:treatment-sec sec-type="Description"><title>Description.</title><p><bold>Holotype, adult male</bold>, NIBRIV0000245089.</p><p>Body (<xref ref-type="fig" rid="F3">Fig. 3A</xref>) 12.2 mm long, head longer than pereonite 1, rostrum (<xref ref-type="fig" rid="F3">Fig. 3B</xref>) pointed distally, triangular in dorsal view. Eye invisible in alcohol. Cephalic lobe sharply produced. Pereonites 1–2 subequal in length, shorter than pereonite 3. Coxae flat dorsoventrally, except coxa 1, much shallower than pereonites. Urosomites 1–3 separate.</p><p>Antenna 1 (<xref ref-type="fig" rid="F3">Figs. 3B, 3C</xref>) weakly setose, subequal in length to head and pereonites 1–4 combined; peduncular article 1 rectangular, distinctly narrowed distally, medial margin irregularly serrated when viewed dorsally, ventrodistal corner with 1 small robust seta and 1 penicillate seta, distal half of ventral margin with 8 setae; length ratio of peduncular articles 1–3 = 1.00 : 0.41 : 0.31; flagellum 13-articulate, shorter than peduncle, several articles bearing club-shaped, small aesthetascs ventrodistally.</p><p>Antenna 2 (<xref ref-type="fig" rid="F3">Figs. 3A, 3D</xref>) massive, nearly twice as long as antenna 1; peduncular article 2 with large curved and sharply pointed gland cone; peduncular article 3 longer than wide; peduncular article 4 1.23 × article 5, with a row of tubercles ventromedially and a ventrodistal large tooth; peduncular article 5 rectangular, with a row of tubercles ventromedially; flagellum biarticulate, proximal one with a row of tubercles, 0.56 × peduncular article 5, distal one short, about 0.2 × proximal one, with 2 unequal setae apically.<!--PageBreak--></p><p>Lower lip (<xref ref-type="fig" rid="F3">Fig. 3E</xref>) inner lobe subovate, coalescent proximally, rounded apically; mandibular process small and blunt; both lobes covered with patch of pubescence medially.</p><p><!--PageBreak-->Left mandible (<xref ref-type="fig" rid="F3">Fig. 3F</xref>) well developed, incisor and lacinia mobilis produced inward, bluntly tridentate; accessory setal row with 2 curved, finely pectinate blades; molar well developed, massive, truncate; palp biarticulate, proximal segment shorter than distal, with 1 simple seta apically and 1 sparse plumose seta subapically, distal segment slender, with pubescence medially and long plumose seta apically.</p><p>Maxilla 1 (<xref ref-type="fig" rid="F3">Fig. 3G</xref>) inner plate unknown; outer plate armed with 7 setal-teeth (simple or serrulate) apically; palp biarticulate, proximal segment short, wider than long, distal one extending beyond end of outer lobe, with row of 7 simple setae and 2 unequal robust setae apically, with row of 7 setae subapically.</p><p>Maxilla 2 (<xref ref-type="fig" rid="F3">Fig. 3H</xref>) inner plate with longitudinal row of pinnate setae on inner margin, apical margin with 2 rows of simple or pectinate setae; outer plate extending beyond end of inner one, inner distal and apical margins with simple or plumose setae.</p><fig id="F3" position="float" orientation="portrait"><label>Figure 3.</label><caption><p><italic><tp:taxon-name>Sinocorophium hangangense</tp:taxon-name></italic> sp. n., holotype, male, 12.2 mm, Gongreung stream, Songchon-ri, Gyoha-eup, Paju-si, Korea. <bold>A</bold> habitus, lateral <bold>B</bold> head, dorsal <bold>C</bold> antenna 1 <bold>D</bold> antenna 2 <bold>E</bold> lower lip  <bold>F</bold> mandible <bold>G</bold> maxilla 1 <bold>H</bold> maxilla 2 <bold>I</bold> maxilliped. Scale bars: 1.0 mm (<bold>A–D</bold>), 0.2 mm (<bold>E–I</bold>).</p></caption><graphic xmlns:xlink="http://www.w3.org/1999/xlink" xlink:href="ZooKeys-181-053-g003.jpg" position="float" orientation="portrait" xlink:type="simple"/></fig><p>Maxilliped (<xref ref-type="fig" rid="F3">Fig. 3I</xref>) inner plate slender and elongate, inner surface covered by pubescence, basal portion with transverse row of about 22 plumose setae, apical margin with 3 unequal robust setae, 1 pinnate and 2 simple setae, respectively; outer plate not reaching distal end of article 2 of palp, inner margin straight, densely setose, with 1 long pinnate seta distally, outer margin pubescent, curved convexly; palp 4-articulate, proximal article with 2 long plumose setae on outer margin, article 2 elongate, more than twice length of proximal one, inner margin densely setose, outer margin with 4 simple setae distally, article 3 subrectangular, with rounded distal corner, surrounded by setae distally, 0.34 × article 2, distal article short, 0.33 × article 3, with apical setae.</p><p>Gnathopod 1 (<xref ref-type="fig" rid="F4">Fig. 4A</xref>) subchelate; coxa elongate-ovate, much longer than wide, ventral margin rounded with 3 long plumose setae, anterior margin with 6 setules; basis as long as carpus, anterior margin straight, unarmed, posterodistal corner with unequal setae; ischium quadrate, with long pinnate setae ventrodistally; merus short, subtriangular, with long pinnate setae ventrodistally; carpus slightly narrowing distally, anterior margin with 5 simple setae, distomedial corner with transverse row of 6 simple setae, posterior margin with 2 rows of pinnate setae; propodus subrectangular, posterior margin concave, 0.74 × carpus, anterior and medial portions with pectinate setae, posterior margin with pinnate and simple setae, palm transverse, slightly convex, lined with row of bifid spinules; dactylus falcate, almost fitting palm.</p><p>Gnathopod 2 (<xref ref-type="fig" rid="F4">Fig. 4B</xref>) simple; coxa small, wider than long; basis subrectangular, posterodistal margin with cluster of simple setae; ischium flat, depressed; merus convexly curved posteriorly, with 2 rows of long pinnate setae along posterior margin and medial portion; carpus isosceles triangle in shape, strongly widening distally, with several pinnate setae posterodistally; propodus weakly narrowing distally, 1.57 × carpus, both margins with unequal simple setae, proximal half of medial portion with oblique row of pinnate setae; dactylus long and falcate, curved concavely, inner margin with row of setules.</p><p>Pereopod 3 (<xref ref-type="fig" rid="F4">Fig. 4C</xref>) coxa small, wider than long; basis weakly expanded medially, anterior margin with 5 setules, distal half of posterior margin with simple setae; merus slightly widening distally, 1.24 × propodus; carpus rather elongated, 0.69 × merus; dactylus simple, 0.52 × propodus.<!--PageBreak--></p><p>Pereopod 4 (<xref ref-type="fig" rid="F4">Fig. 4D</xref>) similar to pereopod 3.</p><p>Pereopod 5 (<xref ref-type="fig" rid="F4">Fig. 4E</xref>) coxa depressed, much wider than long, slightly concave midventrally, narrowing distally; basis slightly widened medially, anteromarginally with <!--PageBreak-->row of setules, posteromarginally with sparse setae; merus widening distally, both margins with unequal simple setae; carpus with 2 oblique rows of 5 proximal and 8 distal robust setae respectively, subequal in length to propodus; dactylus short.</p><p>Pereopod 6 (<xref ref-type="fig" rid="F4">Fig. 4F</xref>) similar to pereopod 5, but about 1.3 × longer; basis more greatly expanded posteriorly, with a row of setules and plumose setae; merus slightly widening distally, both margins with simple setae, posterodistally with 1 plumose seta; propodus slender, rectangular, 1.13 × carpus; dactylus about 0.5 × propodus.</p><p>Pereopod 7 (<xref ref-type="fig" rid="F4">Fig. 4G</xref>) elongate, much longer than either pereopod 5 or 6; coxa small, ventral margin convexly rounded, with 4 setules; basis elongate-ovate, moderately expanded anteroposteriorly, densely setose along both margins with long plumose setae; ischium to propodus linear and rectangular; length ratio of articles 2–7 = 1.00 : 0.31 : 0.67 : 0.48 : 0.75 : 0.36.</p><p>Urosomites 1–3 (<xref ref-type="fig" rid="F5">Fig. 5A</xref>) separate; urosomite 1 longest, widest in middle when viewed dorsally, urosomite 2 longer than 3, nearly rectangular, posterodistal margins rounded in dorsal view; uropods 1–3 arising laterally.</p><p>Uropod 1 (<xref ref-type="fig" rid="F5">Fig. 5A</xref>) slightly extending beyond end of uropod 2; peduncle rectangular, 1.84 × outer ramus, ventrodistal process present, triangular, blunt, lateral margin with row of simple setae, medial one with 3 robust setae; outer ramus slightly longer than inner, lateral margin with 6 robust setae, medial one with 5 robust setae, including 2 subdistal robust setae; inner ramus slightly curved medially.</p><p>Uropod 2 (<xref ref-type="fig" rid="F5">Fig. 5A</xref>) peduncle slightly longer than rami, with triangular ventrodistal process, apicodistal robust setae and cluster of setae; rami subequal in length, with robust setae marginally.</p><p>Uropod 3 (<xref ref-type="fig" rid="F5">Fig. 5A</xref>) uniramous, peduncle short, broader than long, 0.78 × ramus; ramus subelliptical, narrowing distally, margins with unequal simple setae, with apical setae.</p><p>Telson (<xref ref-type="fig" rid="F5">Fig. 5A</xref>) fleshy, thickened, grooved centrally, subtriangular, with truncate corners, broadest in middle, dorsolaterally with 2 penicillate setae and 1 setule.</p><p><bold>Paratype, female</bold> (sexually dimorphic characters), 11.0 mm, NIBRIV0000245090.</p><p>Body (<xref ref-type="fig" rid="F5">Fig. 5B</xref>) similar to male including antenna 2, but rostrum (<xref ref-type="fig" rid="F5">Fig. 5C</xref>) weaker; antenna 1 (<xref ref-type="fig" rid="F5">Fig. 5D</xref>) peduncular article 1 without medial serrations, article 3 rather short; antenna 2 (<xref ref-type="fig" rid="F5">Fig. 5E</xref>) subsimilar to that of male, but less robust and shorter, peduncular article 4 with 1 ventromedial robust seta.</p><fig id="F4" position="float" orientation="portrait"><label>Figure 4.</label><caption><p><italic><tp:taxon-name>Sinocorophium hangangense</tp:taxon-name></italic> sp. n., holotype, male, 12.2 mm, Gongreung stream, Songchon-ri, Gyoha-eup, Paju-si, Korea. <bold>A</bold> gnathopod 1 <bold>B</bold> gnathopod 2 <bold>C</bold> pereopod 3 <bold>D</bold> pereopod 4 <bold>E</bold> pereopod 5 <bold>F</bold> pereopod 6 <bold>G</bold> pereopod 7. Scale bars: 0.4 mm (<bold>A–G</bold>).</p></caption><graphic xmlns:xlink="http://www.w3.org/1999/xlink" xlink:href="ZooKeys-181-053-g004.jpg" position="float" orientation="portrait" xlink:type="simple"/></fig><fig id="F5" position="float" orientation="portrait"><label>Figure 5.</label><caption><p><italic><tp:taxon-name>Sinocorophium hangangense</tp:taxon-name></italic> sp. n., holotype, male, 12.2 mm, Gongreung stream, Songchon-ri, Gyoha-eup, Paju-si, Korea. <bold>A</bold> urosomites, uropods and telson, dorsal; paratype, female, 11.0 mm, Gongreung stream, Songchon-ri, Gyoha-eup, Paju-si, Korea. <bold>B</bold> habitus, lateral <bold>C</bold> head, dorsal <bold>D</bold> antenna 1  <bold>E</bold> antenna 2. Scale bars: 1.0 mm (<bold>B–E</bold>), 0.4 mm (<bold>A</bold>).</p></caption><graphic xmlns:xlink="http://www.w3.org/1999/xlink" xlink:href="ZooKeys-181-053-g005.jpg" position="float" orientation="portrait" xlink:type="simple"/></fig></tp:treatment-sec><tp:treatment-sec sec-type="Remarks"><title>Remarks.</title><p><xref ref-type="bibr" rid="B1">Bousfield and Hoover (1997)</xref> divided <italic><tp:taxon-name>Sinocorophium</tp:taxon-name></italic> into two groups, a relatively ancestral and a more derived subgroup through a numerical taxonomic analysis. According to this classification, the new species belongs to the derived subgroup. Some characteristics which relate to this group include non sexual dimorphic antenna 2, convex palm of the gnathopod 1, short carpi of pereopods 3–4 and short ramus of the uropod 3 (<xref ref-type="table" rid="T1">Table 1</xref>). However, the new species shows more similarity with the ancestral subgroup in having an elongate-ovate ramus of uropod 3 which is longer than the peduncle. The new species is distinguished from its congeners by having a row of slender setae and not robust setae on the lateral margin of the peduncle of uropod 1. These are unique morphological systematic statuses among<!--PageBreak--> the more derived subgroup which is sexually subsimilar in antenna 2. Ecologically the new species inhabits lower stream regions with lowered salinity, while related congeners except <italic><tp:taxon-name>Sinocorophium intermedium</tp:taxon-name></italic> and <italic><tp:taxon-name>Sinocorophium minutum</tp:taxon-name></italic> inNorth Vietnam are mainly abundant in shallow subtidal and intertidal mudflats. Among the derived subgroup species, the new species is more similar to <italic><tp:taxon-name>Sinocorophium alienense</tp:taxon-name></italic> of the northeast Pacificthan to the geographically closer sinocorophiid amphipods in the Far East. These two species have several characteristics in common: 1) prominent ventromedial teeth row on peduncular articles 4–5 and first flagellum of male antenna 2; 2) inner ramus of uropod 1 curved medially and shorter than outer one; 3) antenna 2, posterodistal tooth of peduncular article 4 unidentate; 4) basis of pereopod 5 bearing posteromarginal setae. However, the new species is distinguished from <italic><tp:taxon-name>Sinocorophium alienense</tp:taxon-name></italic> (different characters of <italic><tp:taxon-name>Sinocorophium alienense</tp:taxon-name></italic> in brackets) by the combination of the following features: <!--PageBreak--><!--PageBreak-->1) peduncular article 1 of male antenna 1 with ventral simple setae (with pinnate setae); 2) peduncular article 1 of antenna 1 about 2.3 × article 2 (peduncular article 1 subequal in length to article 2); 3) peduncular article 1 of antenna 1 with serrated medial margin (with smooth margin); 4) each lobe of telson with mid-lateral 1 simple and 2 penicillate setae, respectively (unornamented).</p><table-wrap id="T1" position="float" orientation="portrait"><label>Table 1.</label><caption><p>Morphological characters of <italic><tp:taxon-name>Sinocorophium hangangense</tp:taxon-name></italic> sp. n. and related species with sexually subsimilar antenna 2.&lt;br/&gt; </p></caption><table><tbody><tr><th rowspan="2" colspan="1">Character and distribution</th><th rowspan="1" colspan="7">Species</th></tr><tr><th rowspan="1" colspan="1"><italic><tp:taxon-name>Sinocorophium alienense</tp:taxon-name></italic> (♂)</th><th rowspan="1" colspan="1"><italic><tp:taxon-name>Sinocorophium homoceratum</tp:taxon-name></italic> (♂)</th><th rowspan="1" colspan="1"><italic><tp:taxon-name>Sinocorophium intermedium</tp:taxon-name></italic> (♂)</th><th rowspan="1" colspan="1"><italic><tp:taxon-name>Sinocorophium japonicum</tp:taxon-name></italic> (♀)</th><th rowspan="1" colspan="1"><italic><tp:taxon-name>Sinocorophium monospinum</tp:taxon-name></italic> (♀)</th><th rowspan="1" colspan="1"><italic><tp:taxon-name>Sinocorophium triangulopedarum</tp:taxon-name></italic> (♂)</th><th rowspan="1" colspan="1"><italic><tp:taxon-name>Sinocorophium hangangense</tp:taxon-name></italic> sp. n. (♂)</th></tr><tr><td rowspan="1" colspan="1">Body length</td><td rowspan="1" colspan="1">6.5 mm</td><td rowspan="1" colspan="1">10–12 mm</td><td rowspan="1" colspan="1">8.0 mm</td><td rowspan="1" colspan="1">6.0 mm</td><td rowspan="1" colspan="1">4.5 mm</td><td rowspan="1" colspan="1">5.5 mm</td><td rowspan="1" colspan="1">12.2 mm</td></tr><tr><td rowspan="1" colspan="1">Rostrum</td><td rowspan="1" colspan="1">subequal to cephalic lobe</td><td rowspan="1" colspan="1">subequal to cephalic lobe</td><td rowspan="1" colspan="1">subequal to cephalic lobe</td><td rowspan="1" colspan="1">vestigial</td><td rowspan="1" colspan="1">longer than cephalic lobe</td><td rowspan="1" colspan="1">subequal to cephalic lobe</td><td rowspan="1" colspan="1">subequal to cephalic lobe</td></tr><tr><td rowspan="1" colspan="1">Cephalic lobe</td><td rowspan="1" colspan="1">subacute</td><td rowspan="1" colspan="1">rounded</td><td rowspan="1" colspan="1">rounded</td><td rowspan="1" colspan="1">weak</td><td rowspan="1" colspan="1">rounded</td><td rowspan="1" colspan="1">subacute</td><td rowspan="1" colspan="1">subacute</td></tr><tr><td rowspan="1" colspan="1">Antenna 1, peduncular article 1 ventral margin</td><td rowspan="1" colspan="1">pinnate setae</td><td rowspan="1" colspan="1">8 teeth</td><td rowspan="1" colspan="1">?</td><td rowspan="1" colspan="1">setae</td><td rowspan="1" colspan="1">setae</td><td rowspan="1" colspan="1">simple setae</td><td rowspan="1" colspan="1">simple setae</td></tr><tr><td rowspan="1" colspan="1">Antenna 1, length of peduncular article 1 to article 2</td><td rowspan="1" colspan="1">=</td><td rowspan="1" colspan="1">&gt;&gt;</td><td rowspan="1" colspan="1">&gt;</td><td rowspan="1" colspan="1">&gt;</td><td rowspan="1" colspan="1">&gt;</td><td rowspan="1" colspan="1">&gt;</td><td rowspan="1" colspan="1">&gt;&gt;</td></tr><tr><td rowspan="1" colspan="1">Antenna 1, flagellum, # of articles</td><td rowspan="1" colspan="1">13–15</td><td rowspan="1" colspan="1">16–18</td><td rowspan="1" colspan="1">17</td><td rowspan="1" colspan="1">12</td><td rowspan="1" colspan="1">14</td><td rowspan="1" colspan="1">17?</td><td rowspan="1" colspan="1">13</td></tr><tr><td rowspan="1" colspan="1">Antenna 2, ventrodistal process</td><td rowspan="1" colspan="1">1</td><td rowspan="1" colspan="1">2</td><td rowspan="1" colspan="1">1</td><td rowspan="1" colspan="1">1</td><td rowspan="1" colspan="1">1</td><td rowspan="1" colspan="1">1</td><td rowspan="1" colspan="1">1 </td></tr><tr><td rowspan="1" colspan="1">Mandible, length of palp articles1 &amp; 2</td><td rowspan="1" colspan="1">proximal &lt; distal</td><td rowspan="1" colspan="1">subequal</td><td rowspan="1" colspan="1">proximal &lt; distal</td><td rowspan="1" colspan="1">subequal</td><td rowspan="1" colspan="1">subequal</td><td rowspan="1" colspan="1">proximal &gt; distal</td><td rowspan="1" colspan="1">proximal &lt; distal</td></tr><tr><td rowspan="1" colspan="1">Maxilliped, length of outer plate</td><td rowspan="1" colspan="1">less than end of palp article 2</td><td rowspan="1" colspan="1">exceeding end of palp article 2</td><td rowspan="1" colspan="1">?</td><td rowspan="1" colspan="1">less than end of palp article 2</td><td rowspan="1" colspan="1">reaching end of palp article 2</td><td rowspan="1" colspan="1">less than end of palp article 2</td><td rowspan="1" colspan="1">less than end of palp article 2 </td></tr><tr><td rowspan="1" colspan="1">Pereopod 5, posterior margin of basis</td><td rowspan="1" colspan="1">setose</td><td rowspan="1" colspan="1">setose</td><td rowspan="1" colspan="1">?</td><td rowspan="1" colspan="1">not setose</td><td rowspan="1" colspan="1">?</td><td rowspan="1" colspan="1">not setose</td><td rowspan="1" colspan="1">not setose</td></tr><tr><td rowspan="1" colspan="1">Uropod 1, lateral margin of peduncle</td><td rowspan="1" colspan="1">robust setae</td><td rowspan="1" colspan="1">robust setae</td><td rowspan="1" colspan="1">?</td><td rowspan="1" colspan="1">robust setae</td><td rowspan="1" colspan="1">robust setae</td><td rowspan="1" colspan="1">robust setae</td><td rowspan="1" colspan="1">slender setae</td></tr><tr><td rowspan="1" colspan="1">Uropod 1, length of rami</td><td rowspan="1" colspan="1">inner &lt; outer</td><td rowspan="1" colspan="1">inner &lt;&lt; outer</td><td rowspan="1" colspan="1">inner &lt;&lt; outer</td><td rowspan="1" colspan="1">subequal</td><td rowspan="1" colspan="1">inner &lt;&lt; outer</td><td rowspan="1" colspan="1">inner &lt; outer</td><td rowspan="1" colspan="1">inner &lt; outer</td></tr><tr><td rowspan="1" colspan="1">Uropod 3, shape of ramus</td><td rowspan="1" colspan="1">ovate</td><td rowspan="1" colspan="1">clavate</td><td rowspan="1" colspan="1">ovate</td><td rowspan="1" colspan="1">ovate</td><td rowspan="1" colspan="1">ovate</td><td rowspan="1" colspan="1">semi-circular</td><td rowspan="1" colspan="1">elongate-ovate</td></tr><tr><td rowspan="1" colspan="1">Uropod 3, length of ramus</td><td rowspan="1" colspan="1">&lt; peduncle</td><td rowspan="1" colspan="1">= peduncle</td><td rowspan="1" colspan="1">= peduncle</td><td rowspan="1" colspan="1">= peduncle</td><td rowspan="1" colspan="1">= peduncle</td><td rowspan="1" colspan="1">&lt; peduncle</td><td rowspan="1" colspan="1">&gt; peduncle</td></tr><tr><td rowspan="1" colspan="1">Habitat</td><td rowspan="1" colspan="1">intertidal</td><td rowspan="1" colspan="1">tide-pool</td><td rowspan="1" colspan="1">brackish</td><td rowspan="1" colspan="1">intertidal</td><td rowspan="1" colspan="1">coastal</td><td rowspan="1" colspan="1">mangrove marsh</td><td rowspan="1" colspan="1">brackish</td></tr><tr><td rowspan="1" colspan="1">Distribution</td><td rowspan="1" colspan="1">San Francisco Bay, California (<xref ref-type="bibr" rid="B2">Chapman 1988</xref>)</td><td rowspan="1" colspan="1">Tangku, Hopei, Yellow Sea (<xref ref-type="bibr" rid="B9">Yu 1938</xref>)</td><td rowspan="1" colspan="1">Thanh hoa, Vietam, Gulf of Tongking (<xref ref-type="bibr" rid="B3">Dang 1965</xref>)</td><td rowspan="1" colspan="1">Tomioka Bay, Kyushu, Japan (<xref ref-type="bibr" rid="B4">Hirayama 1984</xref>)</td><td rowspan="1" colspan="1">Fenghsien, Kiangsu, East China Sea (<xref ref-type="bibr" rid="B8">Shen 1955</xref>)</td><td rowspan="1" colspan="1">Mai po, Hong Kong, South China Sea (<xref ref-type="bibr" rid="B6">Hirayama 1990</xref>)</td><td rowspan="1" colspan="1">Paju-si, Korea (present study)</td></tr></tbody></table></table-wrap></tp:treatment-sec><tp:treatment-sec sec-type="Etymology"><title>Etymology.</title><p>Named for the type locality, Gongreung stream, which is a small tributary on the lower reaches of the Han River in Gyeonggi-do, Korea. The Korean word “Gang” means river.</p></tp:treatment-sec><tp:treatment-sec sec-type="Habitat"><title>Habitat.</title><p>The new species is found in brackish water regions, but it may inhabit intertidal regions, are downstream of the type locality.</p></tp:treatment-sec><tp:treatment-sec sec-type="Distribution"><title>Distribution.</title><p>Songchon-ri, Gyoha-eup, Paju-si, Gyeonggi-do, Korea.</p><sec sec-type="Key to the species of Sinocorophium"><title>Key to the species of <italic><tp:taxon-name>Sinocorophium</tp:taxon-name></italic></title><table-wrap content-type="key" position="float" orientation="portrait"><table><tbody><tr><td rowspan="1" colspan="1">1</td><td rowspan="1" colspan="1">Antenna 2 sexually dimorphic; gnathopod 1, palm steeply oblique to transverse; pereopods 3–4, merus subequal to carpus</td><td rowspan="1" colspan="1">2</td></tr><tr><td rowspan="1" colspan="1">–</td><td rowspan="1" colspan="1">Antenna 2 sexually subsimilar; gnathopod 1, palm gently convex; pereopods 3–4, merus longer than carpus</td><td rowspan="1" colspan="1">5</td></tr><tr><td rowspan="1" colspan="1">2</td><td rowspan="1" colspan="1">Body medium sized, more than 5 mm; mandibular palp, terminal article short, much shorter than proximal article</td><td rowspan="1" colspan="1">3</td></tr><tr><td rowspan="1" colspan="1">–</td><td rowspan="1" colspan="1">Body small sized, less than 5 mm; mandibular palp, terminal article normal, subequal to proximal article</td><td rowspan="1" colspan="1">4</td></tr><tr><td rowspan="1" colspan="1">3</td><td rowspan="1" colspan="1">Antenna 2(♀), peduncular article 4 with 2 ventral robust setae; gnathopod 2(♂), basis with dentiform process anterodistally</td><td rowspan="1" colspan="1"><italic><tp:taxon-name>Sinocorophium sinense</tp:taxon-name></italic> (Zhang, 1974)</td></tr><tr><td rowspan="1" colspan="1">–</td><td rowspan="1" colspan="1">Antenna 2(♀), peduncular article 4 without ventral robust seta; gnathopod 2(♂), basis straight, without dentiform process anterodistally</td><td rowspan="1" colspan="1"><italic><tp:taxon-name>Sinocorophium heteroceratum</tp:taxon-name></italic> (Yu, 1938)</td></tr><tr><td rowspan="1" colspan="1">4</td><td rowspan="1" colspan="1">Rostrum minute, vestigial</td><td rowspan="1" colspan="1"><italic><tp:taxon-name>Sinocorophium lamellatum</tp:taxon-name></italic> (Hirayama, 1984)</td></tr><tr><td rowspan="1" colspan="1">–</td><td rowspan="1" colspan="1">Rostrum rather prominent</td><td rowspan="1" colspan="1"><italic><tp:taxon-name>Sinocorophium minutum</tp:taxon-name></italic> (Dang, 1965)</td></tr><tr><td rowspan="1" colspan="1">5</td><td rowspan="1" colspan="1">Rostrum short, vestigial; uropod 1, rami subequal in length</td><td rowspan="1" colspan="1"><italic><tp:taxon-name>Sinocorophium japonicum</tp:taxon-name></italic> (Hirayama, 1984)</td></tr><tr><td rowspan="1" colspan="1">–</td><td rowspan="1" colspan="1">Rostrum elongate; uropod 1, inner ramus shorter than outer</td><td rowspan="1" colspan="1">6</td></tr><tr><td rowspan="1" colspan="1">6</td><td rowspan="1" colspan="1">Antenna 2, peduncular article 4 with 2 ventrodistal large teeth</td><td rowspan="1" colspan="1"><italic><tp:taxon-name>Sinocorophium homoceratum</tp:taxon-name></italic> (Yu, 1938)</td></tr><tr><td rowspan="1" colspan="1">–</td><td rowspan="1" colspan="1">Antenna 2, peduncular article 4 with 1 ventrodistal large tooth</td><td rowspan="1" colspan="1">7</td></tr><tr><td rowspan="1" colspan="1">7</td><td rowspan="1" colspan="1">Antenna 2, peduncular article 4 stubby, more than 0.5 × as wide as long</td><td rowspan="1" colspan="1"><italic><tp:taxon-name>Sinocorophium intermedium</tp:taxon-name></italic> (Dang, 1965)</td></tr><tr><td rowspan="1" colspan="1">–</td><td rowspan="1" colspan="1">Antenna 2, peduncular article 4 elongate, less than 0.5 × as wide as long</td><td rowspan="1" colspan="1">8</td></tr><tr><td rowspan="1" colspan="1">8</td><td rowspan="1" colspan="1">Body large sized, more than 10 mm; uropod 1, lateral margin of peduncle with setae; uropod 3, ramus longer than peduncle</td><td rowspan="1" colspan="1"><italic><tp:taxon-name>Sinocorophium hangangense</tp:taxon-name></italic> sp. n.</td></tr><tr><td rowspan="1" colspan="1">–</td><td rowspan="1" colspan="1">Body small sized, less than 7 mm; uropod 1, lateral margin of peduncle with robust setae; uropod 3, ramus subequal or shorter than peduncle</td><td rowspan="1" colspan="1">9</td></tr><!--PageBreak--><tr><td rowspan="1" colspan="1">9</td><td rowspan="1" colspan="1">Antenna 1, peduncular article 1 subequal in length to article 2</td><td rowspan="1" colspan="1"><italic><tp:taxon-name>Sinocorophium alienense</tp:taxon-name></italic> (Chapman, 1988)</td></tr><tr><td rowspan="1" colspan="1">–</td><td rowspan="1" colspan="1">Antenna 1, peduncular article 1 longer than article 2</td><td rowspan="1" colspan="1">10</td></tr><tr><td rowspan="1" colspan="1">10</td><td rowspan="1" colspan="1">Uropod 3, ramus semi-circular, shorter than peduncle</td><td rowspan="1" colspan="1"><italic><tp:taxon-name>Sinocorophium triangulopedarum</tp:taxon-name></italic> (Hirayama, 1990)</td></tr><tr><td rowspan="1" colspan="1">–</td><td rowspan="1" colspan="1">Uropod 3, ramus ovate, subequal in length to peduncle</td><td rowspan="1" colspan="1"><italic><tp:taxon-name>Sinocorophium monospinum</tp:taxon-name></italic> (Shen, 1955)</td></tr></tbody></table></table-wrap></sec></tp:treatment-sec><ref-list><ref id="B1"><mixed-citation xmlns:xlink="http://www.w3.org/1999/xlink" xlink:type="simple"><person-group><name name-style="western"><surname>Bousfield</surname><given-names>EL</given-names></name><name name-style="western"><surname>Hoover</surname><given-names>PM</given-names></name></person-group> (<year>1997</year>)<article-title> The amphipod superfamily Corophioidea on the Pacific coast of North America. Part V. Family Corophiidae. Corophiinae, new subfamily. Systematics and distributional ecology.</article-title><source>Amphipacifica </source><volume>2</volume> (<issue>3</issue>): <fpage>67</fpage>-<lpage>139</lpage>.</mixed-citation></ref><ref id="B2"><mixed-citation xmlns:xlink="http://www.w3.org/1999/xlink" xlink:type="simple"><person-group><name name-style="western"><surname>Chapman</surname><given-names>JW</given-names></name></person-group> (<year>1988</year>)<article-title> Invasions of the Northeast Pacific by Asian and Atlantic Gammaridean amphipod Crustaceans, including a new species of <italic>Corophium</italic>.</article-title><source>Journal of Crustacean Biology </source><volume>8</volume> (<issue>3</issue>): <fpage>364</fpage>-<lpage>382</lpage>. doi: <ext-link ext-link-type="uri" xlink:href="http://dx.doi.org/10.2307/1548276" xlink:type="simple">10.2307/1548276</ext-link></mixed-citation></ref><ref id="B9"><mixed-citation xmlns:xlink="http://www.w3.org/1999/xlink" xlink:type="simple"><person-group><name name-style="western"><surname>Yu</surname><given-names>SC</given-names></name></person-group> (<year>1938</year>)<article-title> Descriptions of two new amphipod Crustacea from Tangku.</article-title><source>Bulletin of the Fan Memorial Institute of Biology, Zoological Series </source><volume>8</volume>: <fpage>83</fpage>-<lpage>103</lpage>.</mixed-citation></ref><ref id="B3"><mixed-citation xmlns:xlink="http://www.w3.org/1999/xlink" xlink:type="simple"><person-group><name name-style="western"><surname>Dang</surname><given-names>NT</given-names></name></person-group> (<year>1965</year>)<article-title> Mot so loai giap xac moi tim thay trong nuroc ngot va nuroc lo mien Bac Viet-nam.</article-title><source>Tap San Sinh Vat-Dia Hoc </source><volume>4</volume>: <fpage>146</fpage>-<lpage>152</lpage>.</mixed-citation></ref><ref id="B4"><mixed-citation xmlns:xlink="http://www.w3.org/1999/xlink" xlink:type="simple"><person-group><name name-style="western"><surname>Hirayama</surname><given-names>A</given-names></name></person-group> (<year>1984</year>)<source> Taxonomic studies on the shallow water Gammaridean Amphipoda of West Kyushu, Japan. II. Corophiidae. Publications of the Seto Marine Biological Laboratory 29(1/3): 1–92.</source></mixed-citation></ref><ref id="B8"><mixed-citation xmlns:xlink="http://www.w3.org/1999/xlink" xlink:type="simple"><person-group><name name-style="western"><surname>Shen</surname><given-names>CJ</given-names></name></person-group> (<year>1955</year>)<article-title> On some marine crustaceans from the coastal water of Fenghsien, Kiangsu Province.</article-title><source>Acta Zoologica Sinica </source><volume>7</volume>: <fpage>75</fpage>-<lpage>100</lpage>.</mixed-citation></ref><ref id="B6"><mixed-citation xmlns:xlink="http://www.w3.org/1999/xlink" xlink:type="simple"><person-group><name name-style="western"><surname>Hirayama</surname><given-names>A</given-names></name></person-group> (<year>1990</year>)<article-title> Marine Gammaridean Amphipoda (Crustacea) from Hong Kong. I. The Family Corophiidae, Genus <italic>Corophium</italic>.</article-title> In: <person-group><name name-style="western"><surname>Morton</surname><given-names>B</given-names></name></person-group> (<role>Ed.</role>). <issue-title>The marine flora and fauna of Hong Kong and southern China II.</issue-title><source>Proceedings of the Second International Marine Biological Workshop: The Marine Flora and Fauna of Hong Kong and Southern China, Hong Kong, 2–24 April 1986. Hong Kong: University Press</source>: <fpage>449</fpage>-<lpage>485</lpage>.</mixed-citation></ref></ref-list></tp:taxon-treatment>
